# Supplementary material for: Short and Long Time Bloodstains Age Determination by Colorimetric Analysis: A Pilot Study
Source: Molecules. 2021 Oct 16;26(20):6272. doi: 10.3390/molecules26206272 (PMC8540217; doi:10.3390/molecules26206272)
Supplement: Supplementary file 1 [file molecules-26-06272-s001.zip]

Archive with 28 entries (25 files):
- molecules-1408359-supplementary/to_release/
- molecules-1408359-supplementary/to_release/.DS_Store
- molecules-1408359-supplementary/to_release/.Rhistory
- molecules-1408359-supplementary/to_release/analysis_script.R
- molecules-1408359-supplementary/to_release/ancillary_functions.R
- molecules-1408359-supplementary/to_release/Dataset_24h.csv
- molecules-1408359-supplementary/to_release/Dataset_60d.csv
- molecules-1408359-supplementary/to_release/res_24h/
- molecules-1408359-supplementary/to_release/res_24h/gaussian_svm_repetition_5.png
- molecules-1408359-supplementary/to_release/res_24h/linear_model_repetition_5.png
- molecules-1408359-supplementary/to_release/res_24h/models.txt
- molecules-1408359-supplementary/to_release/res_24h/pca_model_repetition_5.png
- molecules-1408359-supplementary/to_release/res_24h/polynomial_svm_repetition_5.png
- molecules-1408359-supplementary/to_release/res_24h/quadratic_model_repetition_5.png
- molecules-1408359-supplementary/to_release/res_24h/res.RData
- molecules-1408359-supplementary/to_release/res_24h/table_res.csv
- molecules-1408359-supplementary/to_release/res_24h/table_res.xlsx
- molecules-1408359-supplementary/to_release/res_60d/
- molecules-1408359-supplementary/to_release/res_60d/.Rhistory
- molecules-1408359-supplementary/to_release/res_60d/gaussian_svm_repetition_5.png
- molecules-1408359-supplementary/to_release/res_60d/linear_model_repetition_5.png
- molecules-1408359-supplementary/to_release/res_60d/models.txt
- molecules-1408359-supplementary/to_release/res_60d/pca_model_repetition_5.png
- molecules-1408359-supplementary/to_release/res_60d/polynomial_svm_repetition_5.png
- molecules-1408359-supplementary/to_release/res_60d/quadratic_model_repetition_5.png
- molecules-1408359-supplementary/to_release/res_60d/res.RData
- molecules-1408359-supplementary/to_release/res_60d/table_res.csv
- molecules-1408359-supplementary/to_release/res_60d/table_res.xlsx
