# Supplementary material for: Short and Long Time Bloodstains Age Determination by Colorimetric Analysis: A Pilot Study
Source: Molecules. 2021 Oct 16;26(20):6272. doi: 10.3390/molecules26206272 (PMC8540217; doi:10.3390/molecules26206272)
Supplement: Supplementary file 1 [file molecules-26-06272-s001.zip › molecules-1408359-supplementary/to_release/analysis_script.R]

#### Header ####

# script for replicating the analysis presented in:
# Alessandro Marrone, Daniele La Russa, Alberto Montesanto, 
# Vincenzo Lagani, Mauro F. La Russa, Daniela Pellegrino.
# Short and long time bloodstains age determination by colorimetric analysis: 
# a pilot study. 

# set up
rm(list = ls())
library(ggplot2)
library(RColorBrewer)
library(caret)
library(dplyr)
library(ggpubr)
library(ggforce)
source('ancillary_functions.R')

# control panel
time_horizons <- c('24h', '60d')
possible_repetitions <- combn(8, 4)[, c(10, 20, 30, 40, 50)]
algorithms <- c(lm_analysis, polynomial_svm_analysis, gaussian_svm_analysis,
                pca_model_analysis, quadratic_model_analysis)
algorithms_names <- c("Linear model", "Polynomial SVM", "Gaussian SVM",
                      "PCA model", "Quadratic model")

#### Evaluation ####

# looping over time horizons
for(i in 1:length(time_horizons)){
  
  # loading the data
  dataset <- read.csv(paste0('Dataset_', time_horizons[i], '.csv'), 
                      stringsAsFactors = FALSE, check.names = FALSE)
  colnames(dataset)[1] <- 'Sample_ID'
  rownames(dataset) <- paste0('Sample_ID_', dataset[[1]], '_Time_', dataset[[3]])
  dataset <- dataset[order(dataset$Time), ]
  
  # removing missing value
  dataset <- na.omit(dataset)
  
  # data structure with all results
  res <- matrix(data = list(),
                dim(possible_repetitions)[2],
                length(algorithms))
  rownames(res) <- paste0('repetition_', 1:dim(possible_repetitions)[2])
  colnames(res) <- algorithms_names
  
  # results in tabular format
  table_res <- data.frame(repetition = rep(NA, 10000), 
                          algorithm = rep('', 10000), 
                          train_mae = rep(NA, 10000), 
                          train_sd = rep(NA, 10000),
                          train_corr = rep(NA, 10000), 
                          train_CCR = rep(NA, 10000),
                          test_mae = rep(NA, 10000),
                          test_sd = rep(NA, 10000), 
                          test_corr = rep(NA, 10000), 
                          test_CCR = rep(NA, 10000), 
                          outliers = rep('', 10000),
                          wo_test_mae = rep(NA, 10000),
                          wo_test_sd = rep(NA, 10000), 
                          wo_test_corr = rep(NA, 10000), 
                          wo_test_CCR = rep(NA, 10000))
  
  # looping over different repetitions of training and test sets 
  count <- 1
  for(j in 1:dim(possible_repetitions)[2]){
    
    # training and test sets
    training_idx <- which(dataset$Sample_ID %in% possible_repetitions[, j])
    training_set <- dataset[training_idx, ]
    test_set <- dataset[-training_idx, ]
    
    # modelling
    for(k in 1:length(algorithms)){
      
      # applying model
      res[[j, k]] <- algorithms[[k]](training_set, test_set)
      
      # storing results
      table_res$repetition[count] <- j
      table_res$algorithm[count] <- algorithms_names[k]
      table_res$train_mae[count] <- res[[j, k]]$train_mae
      table_res$train_sd[count] <- res[[j, k]]$train_sd
      table_res$train_corr[count] <- res[[j, k]]$train_corr
      table_res$train_CCR[count] <- res[[j, k]]$train_CCR
      table_res$test_mae[count] <- res[[j, k]]$test_mae
      table_res$test_sd[count] <- res[[j, k]]$test_sd
      table_res$test_corr[count] <- res[[j, k]]$test_corr
      table_res$test_CCR[count] <- res[[j, k]]$test_CCR
      table_res$outliers[count] <- paste(res[[j, k]]$outliers, collapse = ' | ')
      table_res$wo_test_mae[count] <- res[[j, k]]$wo_test_mae
      table_res$wo_test_sd[count] <- res[[j, k]]$wo_test_sd
      table_res$wo_test_corr[count] <- res[[j, k]]$wo_test_corr
      table_res$wo_test_CCR[count] <- res[[j, k]]$wo_test_CCR
      count <- count + 1
      
    }
    
  }
  
  # trimming the table results
  table_res <- table_res[1:(count - 1), ]
  
  # saving
  write.csv(table_res, file = paste0('res_', time_horizons[i], '/table_res.csv'), row.names = FALSE)
  save(res, file = paste0('res_', time_horizons[i], '/res.RData')) 
  
}

#### Example plots 24h ####

# loading the results
load('res_24h/res.RData')

# saving the plots for a specific repetition
png(filename = 'res_24h/linear_model_repetition_5.png', width = 2100, height = 1800, res = 300)
plot(res[[5, 1]]$panel_plot + scale_y_continuous(limits = c(-30, 25)))
dev.off()
png(filename = 'res_24h/polynomial_svm_repetition_5.png', width = 2100, height = 1800, res = 300)
plot(res[[5, 2]]$panel_plot + scale_y_continuous(limits = c(-30, 25)))
dev.off()
png(filename = 'res_24h/gaussian_svm_repetition_5.png', width = 2100, height = 1800, res = 300)
plot(res[[5, 3]]$panel_plot + scale_y_continuous(limits = c(-30, 25)))
dev.off()
png(filename = 'res_24h/pca_model_repetition_5.png', width = 2100, height = 1800, res = 300)
plot(res[[5, 4]]$panel_plot + scale_y_continuous(limits = c(-30, 25)))
dev.off()
png(filename = 'res_24h/quadratic_model_repetition_5.png', width = 2100, height = 1800, res = 300)
plot(res[[5, 5]]$panel_plot + facet_zoom(ylim = c(-30, 25))) # adding a zoom for clarity
dev.off()

#### Example plots 60d ####

# loading the results
load('res_60d/res.RData')

# saving the plots for a specific repetition
png(filename = 'res_60d/linear_model_repetition_5.png', width = 2100, height = 1800, res = 300)
plot(res[[5, 1]]$panel_plot + scale_y_continuous(limits = c(-35, 60)))
dev.off()
png(filename = 'res_60d/polynomial_svm_repetition_5.png', width = 2100, height = 1800, res = 300)
plot(res[[5, 2]]$panel_plot + scale_y_continuous(limits = c(-35, 60)))
dev.off()
png(filename = 'res_60d/gaussian_svm_repetition_5.png', width = 2100, height = 1800, res = 300)
plot(res[[5, 3]]$panel_plot + scale_y_continuous(limits = c(-35, 60)))
dev.off()
png(filename = 'res_60d/pca_model_repetition_5.png', width = 2100, height = 1800, res = 300)
plot(res[[5, 4]]$panel_plot + scale_y_continuous(limits = c(-35, 60)))
dev.off()
png(filename = 'res_60d/quadratic_model_repetition_5.png', width = 2100, height = 1800, res = 300)
plot(res[[5, 5]]$panel_plot + scale_y_continuous(limits = c(-35, 60)))
dev.off()

#### Final models

# looping over time horizons
for(i in 1:length(time_horizons)){
  
  # loading the data
  dataset <- read.csv(paste0('Dataset_', time_horizons[i], '.csv'), 
                      stringsAsFactors = FALSE, check.names = FALSE)
  colnames(dataset)[1] <- 'Sample_ID'
  rownames(dataset) <- paste0('Sample_ID_', dataset[[1]], '_Time_', dataset[[3]])
  dataset <- dataset[order(dataset$Time), ]
  
  # removing missing value
  dataset <- na.omit(dataset)
  
  # list of models
  models <- vector('list', length(algorithms))
  names(models) <- algorithms_names
  
  # sinking!
  sink(paste0('res_', time_horizons[i], '/models.txt'))
  
  # modelling
  for(k in 1:length(algorithms)){
    
    # applying model
    res <- algorithms[[k]](dataset, dataset)
    models[[k]] <- res$model
    
    # printing
    if(algorithms_names[k] != 'PCA model'){
      print('################################')
      print(algorithms_names[k])
      print(res$model)
      print('')
    }else{
      print('################################')
      print(algorithms_names[k])
      print(res$model[[1]])
      print(res$model[[2]])
      print('')
    }

  }
    
  # stop sinking!
  sink()
  
  # saving
  save(models, paste0('res_', time_horizons[i], '/models.RData'))
  
}


table_res <- read.csv('res_24h/table_res.csv')
head(table_res)

table_res %>% group_by(algorithm) %>% summarise(test_mae = mean(test_mae), 
                                                wo_test_mae = mean(wo_test_mae))
