# Supplementary material for: Short and Long Time Bloodstains Age Determination by Colorimetric Analysis: A Pilot Study
Source: Molecules. 2021 Oct 16;26(20):6272. doi: 10.3390/molecules26206272 (PMC8540217; doi:10.3390/molecules26206272)
Supplement: Supplementary file 1 [file molecules-26-06272-s001.zip › molecules-1408359-supplementary/to_release/ancillary_functions.R]

# functions complementing the analysis script

# model evaluation
model_evaluation <- function(model, training_set, test_set, model_name){
  
  # performance in the training set
  training_predictions <- predict(model, training_set)
  train_mae <- mean(abs(training_predictions - training_set$Time),na.rm = TRUE)
  train_sd <- sd(abs(training_predictions - training_set$Time),na.rm = TRUE)
  train_corr<-cor(training_predictions,training_set$Time,use = "pairwise.complete.obs")
  train_CCR<-(sum(abs(training_predictions - training_set$Time)<3)/nrow(training_set))*100
  
  # performance in the test set
  test_predictions <- predict(model, test_set)
  test_mae <- mean(abs(test_predictions - test_set$Time),na.rm = TRUE)
  test_sd <- sd(abs(test_predictions - test_set$Time),na.rm = TRUE)
  test_corr<-cor(test_predictions,test_set$Time,use = "pairwise.complete.obs")
  test_CCR<-(sum(abs(test_predictions - test_set$Time)<3)/nrow(test_set))*100
  
  # identifying outliers
  resids <- abs(test_predictions - test_set$Time)
  outliers_id <- which(resids > mean(resids) + 3 * sd(resids))
  outliers <- rownames(test_set)[outliers_id]
  
  # computing performance without outliers (wo)
  if(length(outliers_id) > 0){
    
    wo_test_mae <- mean(abs(test_predictions[-outliers_id] - test_set$Time[-outliers_id]),na.rm = TRUE)
    wo_test_sd <- sd(abs(test_predictions[-outliers_id] - test_set$Time[-outliers_id]),na.rm = TRUE)
    wo_test_corr<-cor(test_predictions[-outliers_id],test_set$Time[-outliers_id],use = "pairwise.complete.obs")
    wo_test_CCR<-(sum(abs(test_predictions[-outliers_id] - test_set$Time[-outliers_id])<3)/nrow(test_set[-outliers_id, ]))*100
    
  }else{
    
    wo_test_mae <- test_mae
    wo_test_sd <- test_sd
    wo_test_corr <- test_corr
    wo_test_CCR <- test_CCR
    
  }
  
  #plot
  training_set$Type<-rep("training set",nrow(training_set))
  test_set$Type<-rep("test set",nrow(test_set))
  training_set$predictions <- training_predictions
  test_set$predictions <- test_predictions
  dataset<-rbind(training_set,test_set)
  panel_plot<-ggplot(dataset, aes(x=Time, y=predictions, group=Type)) +
    geom_point(aes(color=Type)) + xlab("Observed bloodstain age") + ylab("Predicted bloodstain age") + 
    geom_abline(intercept = 0, slope = 1,colour = "black", linetype = 2) +
    scale_color_manual(values = c('darkred', 'darkblue')) + 
    theme_bw() + ggtitle(model_name) 
  
  # to return
  ret <- list(training_predictions = training_predictions, 
              test_predictions = test_predictions, 
              train_mae = train_mae, 
              train_sd = train_sd,
              train_corr = train_corr, 
              train_CCR = train_CCR,
              test_mae = test_mae, 
              test_sd = test_sd,
              test_corr = test_corr, 
              test_CCR = test_CCR, 
              outliers = outliers,
              wo_test_mae = wo_test_mae, 
              wo_test_sd = wo_test_sd,
              wo_test_corr = wo_test_corr, 
              wo_test_CCR = wo_test_CCR,               
              panel_plot = panel_plot)
  return(ret)
  
}

# linear model
lm_analysis <- function(training_set, test_set){
  
  # model name
  model_name <- "Linear model"
  
  # model
  model <- lm(Time ~ Sex + a + b + c + h, data = training_set)
  
  # evaluation
  evaluation_res <- model_evaluation(model, training_set, test_set, model_name)
  
  # to return
  ret <- c(list(model_name = model_name, model = model), evaluation_res)
  return(ret)
  
}

# Polynomial SVM
polynomial_svm_analysis <- function(training_set, test_set){
  
  # model name
  model_name <- "Polynomial SVM"
  
  # model
  train_control <- trainControl(method="repeatedcv", number=10, repeats=3)
  model<- train(Time ~ Sex + a + b + c + h, 
                  data = training_set,
                  method = "svmPoly", 
                  trControl = train_control, 
                  preProcess = c("center","scale"), 
                  tuneLength = 3)
  
  # evaluation
  evaluation_res <- model_evaluation(model, training_set, test_set, model_name)
  
  # to return
  ret <- c(list(model_name = model_name, model = model), evaluation_res)
  return(ret)
  
}

# Gaussian SVM
gaussian_svm_analysis <- function(training_set, test_set){
  
  # model name
  model_name <- "Gaussian SVM"
  
  # model
  train_control <- trainControl(method="repeatedcv", number=10, repeats=3)
  model<- train(Time ~ Sex + a + b + c + h, 
                data = training_set,
                method = "svmRadial", 
                trControl = train_control, 
                preProcess = c("center","scale"), 
                tuneLength = 3)
  
  # evaluation
  evaluation_res <- model_evaluation(model, training_set, test_set, model_name)
  
  # to return
  ret <- c(list(model_name = model_name, model = model), evaluation_res)
  return(ret)
  
}

# PCA model
pca_model_analysis <- function(training_set, test_set){
  
  # model name
  model_name <- "PCA model"
  
  # model
  pcResTraining <- prcomp(training_set[ , c('a', 'b', 'c', 'h')])
  pcResTest_x <- predict(pcResTraining, test_set[ , c('a', 'b', 'c', 'h')])
  toAnalyze <- data.frame(Time = training_set$Time, SEX = training_set$Sex,
                          PC1 = pcResTraining$x[, 1],
                          PC2 =pcResTraining$x[, 2])
  toTest <- data.frame(Time = test_set$Time, SEX = test_set$Sex,
                       PC1 = pcResTest_x[, 1],
                       PC2 =pcResTest_x[, 2])
  model <- lm(Time ~ SEX +  PC1 + PC2, data = toAnalyze)
  
  # evaluation
  evaluation_res <- model_evaluation(model, toAnalyze, toTest, model_name)
  
  # to return
  ret <- c(list(model_name = model_name, model = list(pcResTraining, model)), evaluation_res)
  return(ret)
  
}

# Quadratic model
quadratic_model_analysis <- function(training_set, test_set){
  
  # model name
  model_name <- "Quadratic model"
  
  # model
  model<- lm(Time ~ Sex + a + b + c + h + 
               I(a^2) + I(b^2) + I(c^2) + I(h^2) +
               a:b + a:c + a:h + b:c + b:h + c:h, data = training_set)
  
  # evaluation
  evaluation_res <- model_evaluation(model, training_set, test_set, model_name)
  
  # to return
  ret <- c(list(model_name = model_name, model = model), evaluation_res)
  return(ret)
  
}
