# Supplementary material for: Short and Long Time Bloodstains Age Determination by Colorimetric Analysis: A Pilot Study
Source: Molecules. 2021 Oct 16;26(20):6272. doi: 10.3390/molecules26206272 (PMC8540217; doi:10.3390/molecules26206272)
Supplement: Supplementary file 1 [file molecules-26-06272-s001.zip › molecules-1408359-supplementary/to_release/Dataset_24h.csv]

Sample_ID	Sex	Time	L	a	b	c	h
1	0	0	44.84	36.88	26.11	45.18	35.3
2	0	0	44.74	34.15	23.61	41.52	34.65
3	0	0	42.01	36.86	24.74	44.39	33.86
4	1	0	35.18	42.48	25.92	49.76	31.39
5	1	0	35.2	41.13	25.07	48.17	31.36
6	0	0	38.7	38.28	23.43	44.88	31.46
7	0	0	44.01	35.85	23.2	43.2	30.37
8	1	0	35.91	42.34	26.06	49.72	31.62
1	0	1	47.46	21.7	19.49	29.17	41.93
2	0	1	46.69	21.67	19.3	29.02	41.68
3	0	1	43.27	32.22	22.49	39.29	34.91
4	1	1	42.98	32.28	22.39	39.28	34.74
5	1	1	41.19	29.42	22.08	36.79	36.89
6	0	1	45.42	27.91	20.49	34.63	36.29
7	0	1	46.79	28.06	21.33	35.25	37.23
8	1	1	44.49	32.75	23.53	40.33	35.7
1	0	2	49.64	17.38	17.4	24.59	45.03
2	0	2	46.3	18.06	17.83	25.38	44.64
3	0	2	46.54	18.21	17.54	25.28	43.93
4	1	2	43.6	19.66	17.32	26.2	41.37
5	1	2	42.4	20.12	17.69	26.79	41.32
6	0	2	46.43	18.98	17.2	25.62	42.18
7	0	2	47.66	17.01	15.52	23.03	42.39
8	1	2	44.77	19.27	17.29	25.89	41.9
1	0	3	46.02	19.03	18.64	26.64	44.41
2	0	3	45.54	17.78	17.97	25.28	45.3
3	0	3	44.82	18.46	17.95	25.75	44.2
4	1	3	43.43	18.33	16.82	24.87	42.54
5	1	3	40.4	19.3	17.38	25.97	42
6	0	3	43.34	18.22	16.92	24.86	42.89
7	0	3	46.14	17.8	17	24.62	43.69
8	1	3	44.45	19.68	18.04	26.7	42.51
1	0	4	46.26	18.04	17.82	25.36	44.63
2	0	4	46.31	16.73	17.31	24.08	45.98
3	0	4	45.84	17.5	17.22	24.55	44.55
4	1	4	43.12	18.28	16.59	24.68	42.22
5	1	4	42.31	18.39	16.83	24.93	42.46
6	0	4	46.04	17.39	16.66	24.08	43.78
7	0	4	45.97	17.33	16.66	24.04	43.87
8	1	4	44.67	18.11	17.35	24.83	43.18
1	0	5	45.84	18.04	18.17	25.61	45.2
2	0	5	45.41	16.55	17.11	24.13	45.96
3	0	5	44.51	17.16	16.64	23.9	44.11
4	1	5	42.85	17.77	16.34	24.14	42.6
5	1	5	42.2	17.94	16.55	24.41	42.69
6	0	5	46.15	16.2	16.39	23.04	45.33
7	0	5	46.45	16.73	15.92	22.81	44.25
8	1	5	44.06	18.48	17.31	25.32	43.13
1	0	6	45.85	17.51	17.76	24.94	45.4
2	0	6	46.84	15.97	16.95	23.28	46.71
3	0	6	45.57	16.82	16.94	23.87	45.21
4	1	6	43.15	17.38	16.12	23.7	42.84
5	1	6	42.24	17.21	16.18	23.63	43.24
6	0	6	45.45	16.08	15.72	22.48	44.36
7	0	6	45.39	15.73	15.47	22.06	44.53
8	1	6	45.18	16.83	16.26	23.4	44
1	0	7	45.76	17.51	17.91	25.05	45.65
2	0	7	46.88	16.16	16.96	23.43	46.38
3	0	7	43.46	16.63	15.98	23.06	43.85
4	1	7	43.37	16.89	16.15	23.37	43.72
5	1	7	41.32	17.62	16.64	24.24	43.36
6	0	7	42.54	17.04	16.28	23.57	43.69
7	0	7	45.82	15.97	15.9	22.54	44.87
8	1	7	43.98	18.21	17.35	25.15	43.6
1	0	8	46.15	17.36	17.92	24.95	45.91
2	0	8	46.21	15.7	16.77	22.98	46.89
3	0	8	45.39	16.59	17	23.76	45.69
4	1	8	43.11	16.69	15.73	22.93	43.31
5	1	8	41.05	17.1	16.24	23.58	43.51
6	0	8	44.83	15.52	15.29	21.79	44.58
7	0	8	45.92	16.05	15.86	22.56	44.67
8	1	8	45.57	16.09	15.65	22.44	44.21
1	0	9	45.88	16.91	17.76	24.52	46.42
2	0	9	45.96	15.34	16.57	22.58	47.21
3	0	9	45.3	16.18	16.72	23.26	45.93
4	1	9	42.98	16.57	16.04	23.06	44.08
5	1	9	41.22	16.83	16.23	23.38	43.97
6	0	9	43.31	16.37	15.99	22.88	44.34
7	0	9	45.45	15.28	15.41	21.7	45.25
8	1	9	44.13	17.8	17.15	24.71	43.93
1	0	10	46.34	16.2	17.25	23.67	46.8
2	0	10	46.27	15.05	16.59	22.4	47.8
3	0	10	45.22	15.81	16.64	22.95	46.47
4	1	10	42.85	16.06	15.67	22.44	44.28
5	1	10	42.81	15.24	14.74	21.2	44.05
6	0	10	45.7	14.95	15.48	21.52	46.01
7	0	10	45.81	15.19	15.4	21.63	45.4
8	1	10	45.2	15.89	15.97	22.53	45.14
1	0	11	47.09	15.3	16.41	22.44	47
2	0	11	45.05	15.28	16.44	22.45	47.09
3	0	11	43.85	15.94	15.54	22.26	44.27
4	1	11	43.93	15.79	15.84	22.36	45.09
5	1	11	40.61	16.74	16.17	23.27	43.99
6	0	11	45.66	15.04	15.68	21.73	46.2
7	0	11	46.29	14.17	14.54	20.3	45.73
8	1	11	43.61	16.35	16.04	22.9	44.45
1	0	12	45.87	16.19	17.28	23.68	46.86
2	0	12	45.36	14.97	16.17	22.03	47.2
3	0	12	44.91	15.68	16.46	22.73	46.39
4	1	12	42.96	16.06	15.67	22.44	44.29
5	1	12	41.4	16.08	15.47	22.31	43.89
6	0	12	43.4	15.78	15.65	22.22	44.76
7	0	12	46.05	14.85	15.44	21.42	46.11
8	1	12	43.41	16.58	16.49	23.38	44.83
1	0	21	46.24	14.38	15.83	21.39	47.76
2	0	21	46.31	13.76	16.02	21.12	49.33
3	0	21	45.36	14.02	15.52	20.92	47.89
4	1	21	42.56	14.97	15.07	21.25	45.2
5	1	21	41.76	15.16	15.31	21.55	45.3
6	0	21	45.56	13.98	15.14	20.61	47.28
7	0	21	46.32	13.57	15.06	20.27	47.98
8	1	21	44.42	14.82	15.62	21.53	46.5
1	0	22	45.21	14.88	16.4	22.14	47.79
2	0	22	45.25	14.04	16.07	21.34	48.85
3	0	22	44.53	14.44	15.86	21.45	47.7
4	1	22	42.66	14.91	15.01	21.16	45.2
5	1	22	40.86	15.3	15.47	21.76	45.3
6	0	22	45.66	13.87	15.19	20.57	47.61
7	0	22	45.61	13.92	15.04	20.49	47.2
8	1	22	44.87	14.33	15.34	20.99	46.95
1	0	23	46.23	14.18	15.8	21.23	48.08
2	0	23	45.42	13.97	15.75	21.06	48.43
3	0	23	44.99	14.25	15.6	21.13	47.59
4	1	23	42.73	14.73	14.84	20.91	45.21
5	1	23	41.19	15.09	15.29	21.49	45.38
6	0	23	45.51	13.8	14.57	20.06	46.55
7	0	23	45.62	13.73	14.74	20.14	47.04
8	1	23	44.91	14.34	15.07	20.8	46.43
1	0	24	47.99	13.71	15.4	20.62	48.31
2	0	24	45.92	13.68	15.97	21.03	49.41
3	0	24	46.07	13.92	15.45	20.8	47.99
4	1	24	42.81	14.26	15.07	20.75	46.59
5	1	24	42.24	14.6	15.19	21.07	46.12
6	0	24	45.6	13.83	15.12	20.49	47.55
7	0	24	45.63	13.72	14.94	20.28	47.43
8	1	24	44.99	14.41	15.36	21.06	46.82
