# Supplementary material for: Short and Long Time Bloodstains Age Determination by Colorimetric Analysis: A Pilot Study
Source: Molecules. 2021 Oct 16;26(20):6272. doi: 10.3390/molecules26206272 (PMC8540217; doi:10.3390/molecules26206272)
Supplement: Supplementary file 1 [file molecules-26-06272-s001.zip › molecules-1408359-supplementary/to_release/Dataset_60d.csv]

Sample_ID	Sex	Time	L	a	b	c	h
1	0	0	44.84	36.88	26.11	45.18	35.3
2	0	0	44.74	34.15	23.61	41.52	34.65
3	0	0	42.01	36.86	24.74	44.39	33.86
4	1	0	35.18	42.48	25.92	49.76	31.39
5	1	0	35.2	41.13	25.07	48.17	31.36
6	0	0	38.7	38.28	23.43	44.88	31.46
7	0	0	44.01	35.85	23.2	43.2	30.37
8	1	0	35.91	42.34	26.06	49.72	31.62
1	0	1	47.99	13.71	15.4	20.62	48.31
2	0	1	45.92	13.68	15.97	21.03	49.41
3	0	1	46.07	13.92	15.45	20.8	47.99
4	1	1	42.81	14.26	15.07	20.75	46.59
5	1	1	42.24	14.6	15.19	21.07	46.12
6	0	1	45.6	13.83	15.12	20.49	47.55
7	0	1	45.63	13.72	14.94	20.28	47.43
8	1	1	44.99	14.41	15.36	21.06	46.82
1	0	2	46.02	12.86	15.85	20.42	50.94
2	0	2	44.98	12.42	15.38	19.77	51.07
3	0	2	44.48	12.81	15.34	19.99	50.13
4	1	2	42.85	13.3	14.7	19.83	47.88
5	1	2	40.97	13.78	14.91	20.3	47.26
6	0	2	43.2	13.28	14.7	19.81	47.89
7	0	2	45.63	12.72	14.61	19.37	48.96
8	1	2	43.26	14.07	15.44	20.89	47.65
1	0	3	45.38	11.65	14.69	18.75	51.57
2	0	3	46.11	11.72	14.85	18.92	51.71
3	0	3	43.29	11.94	13.88	18.31	49.29
4	1	3	42.87	12.73	14.35	19.18	48.42
5	1	3	42.49	12.2	14.72	18.51	48.79
6	0	3	45.54	11.94	14.45	18.75	50.44
7	0	3	45.62	11.91	14.12	18.47	49.84
8	1	3	44.85	12.34	14.53	19.06	49.66
1	0	4	47.47	11.06	14.37	18.13	52.41
2	0	4	45.41	11.3	14.72	18.77	53
3	0	4	45.11	11.34	14.36	18.37	51.87
4	1	4	42.57	12.19	14.24	18.74	49.42
5	1	4	40.4	12.8	14.22	19.35	48.57
6	0	4	43.02	12.13	14.37	18.81	49.84
7	0	4	46.53	11.55	14.11	18.23	50.7
8	1	4	43.58	13.09	14.77	19.07	49.09
1	0	5	46.17	11.01	14.36	18.09	52.52
2	0	5	45.55	10.72	14.69	18.19	53.89
3	0	5	44.74	11.08	14.33	18.12	52.29
4	1	5	42.81	11.68	13.95	18.2	50.5
5	1	5	41.09	11.79	14.05	18.34	50
6	0	5	43.2	11.44	14	18.08	50.75
7	0	5	45.73	10.6	13.57	17.22	52
8	1	5	43.23	12.29	14.66	19.13	50.03
1	0	6	44.89	11.26	14.86	18.65	52.86
2	0	6	45.99	10.39	14.8	18.08	54.32
3	0	6	42.16	11.13	13.8	17.73	51.12
4	1	6	43.45	10.92	14.11	17.84	52.27
5	1	6	41.2	11.88	14.4	18.67	50.49
6	0	6	42.13	11.42	14.09	18.14	50.99
7	0	6	45.58	10.59	13.83	17.42	52.54
8	1	6	43.53	11.67	14.86	19.17	50.81
1	0	7	45.18	10.6	14.41	17.89	53.66
2	0	7	46.56	10.08	14.16	17.38	54.53
3	0	7	42.19	10.83	13.88	17.61	52.04
4	1	7	42.95	10.74	13.8	17.31	52.11
5	1	7	41.05	11.27	14.36	18.25	51.88
6	0	7	45.88	10.22	14.02	17.35	51.91
7	0	7	45.56	10.24	13.62	17.04	53.05
8	1	7	44.97	10.69	14.06	17.66	51.47
1	0	8	45.95	10.16	13.87	17.19	53.77
2	0	8	43.68	9.74	14.24	17.25	55.64
3	0	8	42.15	10.71	13.38	17.14	51.32
4	1	8	42.9	10.79	13.74	17.47	51.86
5	1	8	41.64	10.93	13.76	17.58	51.54
6	0	8	45.67	9.84	13.68	16.85	52.06
7	0	8	45.78	9.9	13.68	16.89	53.27
8	1	8	43.7	10.68	13.78	17.44	52.22
1	0	9	46.19	9.84	13.84	16.98	54.58
2	0	9	46.36	9.71	14.03	17.07	55.31
3	0	9	42.23	10.08	13.3	16.69	52.86
4	1	9	42.83	10.76	13.54	17.29	51.53
5	1	9	41.67	10.71	13.66	17.36	51.9
6	0	9	45.73	10.02	13.51	16.83	53.44
7	0	9	45.61	9.79	13.46	16.65	53.96
8	1	9	44.91	10.32	13.72	17.17	53.06
1	0	10	46.12	9.85	13.85	17.07	54.78
2	0	10	46.14	9.7	14.01	17.18	55.63
3	0	10	42.39	10.19	13.34	17.03	53.08
4	1	10	42.68	10.39	13.48	17.02	52.38
5	1	10	41.89	10.44	13.65	17.18	52.6
6	0	10	45.72	9.58	13.49	16.82	53.78
7	0	10	45.77	9.67	13.44	16.56	54.25
8	1	10	43.46	10.03	13.54	16.85	53.46
1	0	11	45.29	9.83	13.8	17.21	55.19
2	0	11	45.5	9.63	13.97	17.11	56.17
3	0	11	42.1	10.08	13.29	16.97	53.56
4	1	11	43.58	10.34	13.35	17.01	52.74
5	1	11	41.92	10.27	13.61	16.81	52.73
6	0	11	45.49	9.47	13.44	16.38	54.13
7	0	11	45.89	9.48	13.35	16.37	54.32
8	1	11	43.23	9.98	13.45	16.76	53.65
1	0	12
2	0	12
3	0	12
4	1	12
5	1	12
6	0	12
7	0	12
8	1	12
1	0	13
2	0	13
3	0	13
4	1	13
5	1	13
6	0	13
7	0	13
8	1	13
1	0	14	46.53	9.25	13.89	16.69	56.33
2	0	14	46.2	9.03	14.02	17.02	56.87
3	0	14	42.34	9.74	13.6	16.84	54.23
4	1	14	43.71	9.84	13.1	16.75	53.27
5	1	14	41.45	9.96	13.56	16.68	53.34
6	0	14	46.25	8.96	13.14	16.02	54.69
7	0	14	45.58	8.94	13.11	15.97	54.72
8	1	14	43.36	9.43	13.19	16.21	54.42
1	0	15	44.68	8.97	13.27	16.13	56.89
2	0	15	46.63	8.9	13.97	16.5	57.35
3	0	15	42.65	9.68	13.69	16.64	54.89
4	1	15	42.6	9.64	13.31	16.54	53.45
5	1	15	41.32	9.87	13.61	16.47	53.97
6	0	15	45.92	8.95	13.2	15.95	55.27
7	0	15	45.71	8.96	12.79	15.89	54.98
8	1	15	45.56	9.27	12.83	15.89	54.41
1	0	16	46.88	8.99	13.29	16.15	56.97
2	0	16	45.88	8.85	13.89	16.48	57.56
3	0	16	42.63	9.46	13.57	16.41	55.37
4	1	16	43.61	9.34	13.18	16.26	54.69
5	1	16	41.27	9.82	13.52	16.45	54.12
6	0	16	41.89	8.97	13.22	16.02	55.84
7	0	16	45.87	8.68	12.8	15.91	55.24
8	1	16	45.25	9.2	12.79	15.64	54.72
1	0	17	45.01	9.01	13.32	16.12	56.94
2	0	17	45.77	8.89	13.92	16.51	57.62
3	0	17	42.53	9.45	13.49	16.2	55.4
4	1	17	42.61	9.33	13.2	16.26	54.7
5	1	17	41.65	9.76	13.3	16.46	54.16
6	0	17	45.87	9.1	13.23	16.11	56.1
7	0	17	45.6	8.54	12.75	15.87	55.64
8	1	17	45.39	9.22	12.75	15.71	54.74
1	0	18	44.59	9.1	13.33	16.11	56.9
2	0	18	46.46	8.75	13.83	16.45	57.92
3	0	18	42.67	9.34	13.52	16.27	55.78
4	1	18	42.36	9.41	13.19	16.33	54.68
5	1	18	41.74	9.86	13.35	16.49	54.21
6	0	18	45.73	9.03	13.22	16.01	56.17
7	0	18	45.65	8.55	12.76	15.84	55.71
8	1	18	45.67	9.18	12.72	15.68	54.82
1	0	19
2	0	19
3	0	19
4	1	19
5	1	19
6	0	19
7	0	19
8	1	19
1	0	20
2	0	20
3	0	20
4	1	20
5	1	20
6	0	20
7	0	20
8	1	20
1	0	21	45.34	9.16	13.32	16.12	57.2
2	0	21	45.36	8.42	13.84	16.09	57.99
3	0	21	42.51	9.23	13.34	16.06	55.84
4	1	21	43.99	9.11	13.17	16.11	54.89
5	1	21	41.03	9.56	13.28	16.25	54.68
6	0	21	45.08	8.87	12.93	15.56	56.79
7	0	21	45.6	8.54	12.68	15.75	56.17
8	1	21	45.11	9.05	12.68	15.53	55.48
1	0	22	45.41	8.96	13.31	16.09	57.45
2	0	22	45.64	8.41	13.84	16.11	58.27
3	0	22	42.54	8.84	13.28	15.96	56.35
4	1	22	42.95	9.08	13.11	16.25	55.28
5	1	22	41.24	9.43	13.09	16.27	55.31
6	0	22	45.22	8.6	12.94	15.54	57.18
7	0	22	46.01	8.33	12.68	15.27	56.77
8	1	22	45.31	8.84	12.7	15.55	56.24
1	0	23	45.47	8.72	13.28	16.11	57.84
2	0	23	45.73	8.21	13.86	16.08	58.45
3	0	23	42.49	8.79	13.25	15.91	56.44
4	1	23	43.25	8.98	13.09	16.11	55.47
5	1	23	41.56	9.17	13.08	16.12	55.69
6	0	23	45.72	8.34	12.98	15.56	57.48
7	0	23	46.14	8.12	12.62	15.02	56.94
8	1	23	44.66	8.45	12.43	15.23	56.3
1	0	24	44.97	8.65	13.21	15.89	58.09
2	0	24	45.76	8.19	13.61	15.88	58.67
3	0	24	42.62	8.8	13.26	15.89	56.57
4	1	24	43.32	9.01	13.11	16.1	55.68
5	1	24	41.64	8.84	12.89	16.02	55.81
6	0	24	45.85	8.29	13	15.48	57.55
7	0	24	45.92	8.12	12.64	15.02	57.22
8	1	24	45.15	8.39	12.45	15.18	56.34
1	0	25	45.7	8.57	13.2	15.9	58.32
2	0	25	45.74	8.06	13.59	15.87	58.82
3	0	25	42.5	8.84	13.01	15.68	56.63
4	1	25	43.06	8.83	13.05	15.81	55.72
5	1	25	42.15	8.85	12.89	15.88	55.97
6	0	25	45.69	8.24	12.81	15.27	57.61
7	0	25	45.73	8.02	12.59	14.84	57.52
8	1	25	44.83	8.4	12.44	15.2	56.33
1	0	26
2	0	26
3	0	26
4	1	26
5	1	26
6	0	26
7	0	26
8	1	26
1	0	27
2	0	27
3	0	27
4	1	27
5	1	27
6	0	27
7	0	27
8	1	27
1	0	28	45.65	8.27	13.17	15.89	59.57
2	0	28	46.66	7.64	13.24	15.26	59.61
3	0	28	42.64	8.62	12.81	15.44	56.89
4	1	28	43.08	8.63	13.04	15.63	56.5
5	1	28	42.36	8.42	12.82	15.34	56.69
6	0	28	45.68	7.81	12.78	14.98	57.94
7	0	28	46.04	7.78	12.52	14.73	58.05
8	1	28	44.79	8.38	12.41	14.98	56.43
1	0	29	45.77	8.25	13.2	15.91	59.58
2	0	29	46.55	7.55	13.26	15.2	59.78
3	0	29	42.63	8.46	12.78	15.37	57.14
4	1	29	42.89	8.52	12.88	15.43	56.91
5	1	29	42.65	8.43	12.81	15.3	56.71
6	0	29	45.66	7.79	12.76	15.01	58.22
7	0	29	45.99	7.81	12.48	14.7	58.27
8	1	29	45.21	8.04	12.38	14.67	56.88
1	0	30	45.71	7.86	13.19	15.86	59.86
2	0	30	46.81	7.3	13.22	15.19	60.04
3	0	30	43.66	8.34	12.8	15.33	57.47
4	1	30	43.25	8.43	12.67	15.11	57.25
5	1	30	42.54	8.17	12.66	15.02	57.17
6	0	30	45.54	7.8	12.74	15	58.34
7	0	30	45.79	7.78	12.5	14.71	58.3
8	1	30	44.25	8.01	12.4	14.59	56.94
1	0	31	45.78	7.85	13.18	15.84	60.04
2	0	31	46.53	7.29	13.2	15.21	60.11
3	0	31	43.47	8.36	12.77	15.31	57.59
4	1	31	43.48	8.38	12.62	15.1	57.64
5	1	31	42.89	8.18	12.66	15	57.2
6	0	31	45.65	7.78	12.67	14.73	58.65
7	0	31	45.47	7.64	12.53	14.7	58.47
8	1	31	44.35	7.98	12.34	14.54	57.21
1	0	32	46.12	7.77	13.18	15.78	60.12
2	0	32	46.75	7.14	13.17	15.14	60.17
3	0	32	43.56	8.29	12.74	15.24	57.72
4	1	32	43.21	8.27	12.58	14.89	57.71
5	1	32	42.57	8.11	12.54	14.87	57.24
6	0	32	44.97	7.64	12.52	14.62	58.74
7	0	32	45.76	7.45	12.44	14.56	58.63
8	1	32	44.57	7.78	12.27	14.42	57.32
1	0	33
2	0	33
3	0	33
4	1	33
5	1	33
6	0	33
7	0	33
8	1	33
1	0	34
2	0	34
3	0	34
4	1	34
5	1	34
6	0	34
7	0	34
8	1	34
1	0	35	45.93	7.68	13.19	15.8	60.5
2	0	35	46.32	6.97	13.16	15.15	61.06
3	0	35	45.34	8.18	12.76	15.2	58.65
4	1	35	43.16	8.23	12.57	14.87	57.9
5	1	35	42.55	8.03	12.53	14.85	58.4
6	0	35	44.67	7.65	12.49	14.6	58.99
7	0	35	45.78	7.27	12.44	14.4	59.43
8	1	35	43.91	7.76	12.31	14.4	58.06
1	0	36	45.6	7.68	13.18	15.74	60.53
2	0	36	46.45	6.94	13.14	15.14	61.35
3	0	36	45.68	8.12	12.76	15.18	58.71
4	1	36	43.07	8.18	12.59	14.85	58.12
5	1	36	42.61	7.95	12.49	14.85	58.49
6	0	36	45.46	7.42	12.46	14.53	59.34
7	0	36	45.41	7.18	12.36	14.31	59.67
8	1	36	43.74	7.68	12.33	14.39	58.22
1	0	37	46.46	7.67	13.2	15.62	60.56
2	0	37	46.87	6.95	13.14	15.1	61.56
3	0	37	45.75	8.08	12.72	15.17	58.96
4	1	37	43.12	8.16	12.46	14.78	58.47
5	1	37	42.48	7.91	12.44	14.81	58.56
6	0	37	45.52	7.34	12.44	14.43	59.67
7	0	37	45.78	7.15	12.31	14.27	59.71
8	1	37	43.95	7.71	12.27	14.35	58.36
1	0	38	46.67	7.56	13.22	15.47	60.95
2	0	38	46.71	6.89	13.15	15.14	61.84
3	0	38	45.8	7.91	12.71	15.09	59.23
4	1	38	43.15	8.13	12.44	14.62	58.63
5	1	38	42.42	7.85	12.42	14.41	58.67
6	0	38	45.69	7.21	12.42	14.34	59.88
7	0	38	44.95	7.14	12.22	14.2	59.84
8	1	38	44.12	7.7	12.24	14.32	58.47
1	0	39	46.54	7.42	13.2	15.17	61.17
2	0	39	46.9	6.93	13.12	15.1	62.04
3	0	39	45.49	7.72	12.64	14.98	59.64
4	1	39	43.23	8.06	12.46	14.63	58.97
5	1	39	42.53	7.75	12.4	14.39	58.86
6	0	39	45.65	7.23	12.34	14.28	60.04
7	0	39	45.21	7.14	12.21	14.23	60.06
8	1	39	44.17	7.74	12.2	14.28	58.72
1	0	40
2	0	40
3	0	40
4	1	40
5	1	40
6	0	40
7	0	40
8	1	40
1	0	41
2	0	41
3	0	41
4	1	41
5	1	41
6	0	41
7	0	41
8	1	41
1	0	42	46.38	7.31	13.18	15.16	61.21
2	0	42	46.85	6.74	13.13	14.85	62.45
3	0	42	45.53	7.56	12.66	14.93	60.28
4	1	42	43.32	7.91	12.44	14.61	59.37
5	1	42	41.98	7.73	12.37	14.36	59.17
6	0	42	44.89	7.11	12.35	14.3	60.45
7	0	42	45.32	7.16	12.13	14.02	60.38
8	1	42	44.51	7.56	12.21	14.31	59.35
1	0	43	46.45	7.23	13.2	15.08	61.47
2	0	43	46.59	6.75	13.1	14.88	62.47
3	0	43	45.15	7.61	12.68	14.93	60.44
4	1	43	43.57	7.78	12.43	14.6	59.81
5	1	43	42.02	7.68	12.36	14.28	60.53
6	0	43	44.85	7.13	12.4	14.35	60.66
7	0	43	45.77	7.12	12.15	14.09	60.56
8	1	43	44.57	7.56	12.22	14.27	59.97
1	0	44	45.77	7.24	13.19	15.08	61.48
2	0	44	46.62	6.68	13.09	14.87	62.5
3	0	44	45.33	7.6	12.61	14.86	60.68
4	1	44	43.75	7.67	12.45	14.58	60.24
5	1	44	42.21	7.59	12.38	14.3	60.75
6	0	44	45.12	7.13	12.36	14.3	60.78
7	0	44	45.65	7.12	12.13	14.1	60.74
8	1	44	44.61	7.47	12.17	14.22	60.18
1	0	45	45.82	7.13	13.22	15.02	61.84
2	0	45	46.42	6.7	13.1	14.85	62.71
3	0	45	45.36	7.53	12.51	14.62	60.79
4	1	45	43.87	7.57	12.44	14.6	60.33
5	1	45	43.16	7.45	12.22	14.12	60.78
6	0	45	45.31	7.01	12.31	14.24	61.02
7	0	45	45.75	7.08	12.14	13.98	60.87
8	1	45	44.72	7.44	12.19	14.13	60.37
1	0	46	45.76	7.14	13.18	14.99	61.88
2	0	46	46.34	6.71	13.11	14.84	62.75
3	0	46	45.36	7.48	12.52	14.6	60.84
4	1	46	44.11	7.51	12.45	14.61	60.41
5	1	46	43.24	7.5	12.24	14.09	60.88
6	0	46	44.98	7.05	12.29	14.2	61.14
7	0	46	45.62	7.1	12.12	14	61.01
8	1	46	44.68	7.45	12.22	14.1	60.47
1	0	47
2	0	47
3	0	47
4	1	47
5	1	47
6	0	47
7	0	47
8	1	47
1	0	48
2	0	48
3	0	48
4	1	48
5	1	48
6	0	48
7	0	48
8	1	48
1	0	49	45.64	7.01	12.98	14.84	61.94
2	0	49	45.89	6.68	13.1	14.79	62.84
3	0	49	45.44	7.33	12.52	14.59	61.07
4	1	49	44.23	7.44	12.42	14.64	60.41
5	1	49	43.37	7.41	12.19	14.1	61.02
6	0	49	45.12	7	12.25	14.19	61.27
7	0	49	45.7	6.98	12.08	13.97	61.34
8	1	49	44.72	7.33	12.21	13.94	60.66
1	0	50	45.56	6.95	12.88	14.8	62.11
2	0	50	45.74	6.66	13.12	14.76	62.9
3	0	50	45.61	7.27	12.52	14.58	61.21
4	1	50	44.31	7.37	12.36	14.56	60.55
5	1	50	43.51	7.34	12.2	14.04	61.17
6	0	50	45.31	6.97	12.18	14.19	61.44
7	0	50	45.67	6.87	12.07	13.97	61.45
8	1	50	44.8	7.29	12.2	13.9	60.89
1	0	51	45.61	6.95	12.81	14.67	62.27
2	0	51	45.71	6.7	13.14	14.75	62.98
3	0	51	45.7	7.24	12.54	14.64	61.34
4	1	51	44.37	7.33	12.4	14.55	60.67
5	1	51	43.56	7.35	12.24	14	61.31
6	0	51	45.45	7	12.2	14.17	61.64
7	0	51	45.84	6.9	12.08	13.94	61.62
8	1	51	44.74	7.17	12.21	13.88	61.2
1	0	52	45.72	6.94	12.84	14.64	62.3
2	0	52	45.61	6.66	13.2	14.81	63.12
3	0	52	44.63	7.27	12.56	14.59	61.33
4	1	52	44.56	7.29	12.37	14.45	60.7
5	1	52	43.47	7.33	12.22	13.94	61.4
6	0	52	45.48	6.97	12.98	14.11	61.67
7	0	52	45.78	6.81	12.11	13.84	61.6
8	1	52	44.71	7.1	12.3	13.89	61.22
1	0	53	46.21	6.95	12.86	14.65	62.33
2	0	53	45.78	6.54	13.17	14.78	63.2
3	0	53	44.75	7.22	12.54	14.6	61.39
4	1	53	45.07	7.25	12.4	14.39	60.74
5	1	53	43.55	7.29	12.27	14.01	61.42
6	0	53	45.64	6.94	12.85	14.04	61.71
7	0	53	45.45	6.82	12.13	13.84	61.57
8	1	53	44.64	7.11	12.27	13.87	61.34
1	0	54
2	0	54
3	0	54
4	1	54
5	1	54
6	0	54
7	0	54
8	1	54
1	0	55
2	0	55
3	0	55
4	1	55
5	1	55
6	0	55
7	0	55
8	1	55
1	0	56	46.18	6.88	12.85	14.54	62.6
2	0	56	45.82	6.46	13.22	14.74	63.33
3	0	56	44.87	7.18	12.51	14.57	61.44
4	1	56	44.91	7.21	12.37	14.36	60.81
5	1	56	43.61	7.24	12.24	13.98	61.57
6	0	56	45.73	6.87	12.24	13.97	61.7
7	0	56	45.67	6.78	12.18	13.94	61.52
8	1	56	44.71	7.13	12.33	12.84	61.42
1	0	57	46.27	6.74	12.92	14.58	62.56
2	0	57	46.34	6.43	12.27	14.69	63.41
3	0	57	44.74	7.09	12.57	14.42	61.73
4	1	57	44.81	7.24	12.41	14.34	61.12
5	1	57	44.17	7.17	12.18	13.94	61.55
6	0	57	45.89	6.78	12.27	13.77	61.89
7	0	57	45.71	6.76	12.22	14	61.54
8	1	57	44.64	7.04	12.27	12.88	61.58
1	0	58	45.95	6.76	12.87	14.56	62.61
2	0	58	46.5	6.4	12.3	14.65	63.48
3	0	58	44.81	6.94	12.61	14.43	61.82
4	1	58	44.78	7.34	12.37	14.35	61.21
5	1	58	44.31	7.08	12.21	14.04	61.61
6	0	58	44.89	6.88	12.33	13.78	61.85
7	0	58	45.87	6.64	12.24	14.01	61.62
8	1	58	44.63	7.08	12.24	12.85	61.61
1	0	59	46.27	6.73	12.92	14.5	62.78
2	0	59	46.75	6.32	12.31	14.67	63.54
3	0	59	45.12	6.87	12.71	14.4	61.94
4	1	59	44.78	7.23	12.43	14.37	61.28
5	1	59	44.27	7.12	12.27	14.13	61.7
6	0	59	44.52	6.73	12.29	13.82	61.94
7	0	59	46.25	6.72	12.19	13.88	61.6
8	1	59	44.89	7.06	12.34	12.88	61.64
1	0	60	46.33	6.7	12.89	14.47	62.84
2	0	60	46.74	6.27	12.32	14.58	63.71
3	0	60	44.98	6.91	12.68	14.42	62.03
4	1	60	44.71	7.18	12.39	14.27	61.33
5	1	60	44.23	7.13	12.22	14.12	61.71
6	0	60	45.65	6.67	12.34	13.89	62.15
7	0	60	46.27	6.68	12.24	13.84	61.72
8	1	60	45.12	6.98	12.24	12.82	61.7
