# Supplementary material for: Short and Long Time Bloodstains Age Determination by Colorimetric Analysis: A Pilot Study
Source: Molecules. 2021 Oct 16;26(20):6272. doi: 10.3390/molecules26206272 (PMC8540217; doi:10.3390/molecules26206272)
Supplement: Supplementary file 1 [file molecules-26-06272-s001.zip › molecules-1408359-supplementary/to_release/res_24h/models.txt]

[1] "################################"
[1] "Linear model"

Call:
lm(formula = Time ~ Sex + a + b + c + h, data = training_set)

Coefficients:
(Intercept)          Sex            a            b            c            h  
   -166.702        3.075       -2.255      -12.893        9.132        4.721  

[1] ""
[1] "################################"
[1] "Polynomial SVM"
Support Vector Machines with Polynomial Kernel 

136 samples
  5 predictor

Pre-processing: centered (5), scaled (5) 
Resampling: Cross-Validated (10 fold, repeated 3 times) 
Summary of sample sizes: 122, 123, 121, 122, 123, 123, ... 
Resampling results across tuning parameters:

  degree  scale  C     RMSE      Rsquared   MAE     
  1       0.001  0.25  7.695569  0.4845035  5.861167
  1       0.001  0.50  7.457705  0.4853443  5.599427
  1       0.001  1.00  7.060893  0.4868129  5.133827
  1       0.010  0.25  6.753541  0.4934860  4.877977
  1       0.010  0.50  6.606044  0.5000009  4.797848
  1       0.010  1.00  6.488887  0.5049359  4.767893
  1       0.100  0.25  6.325347  0.5201794  4.675565
  1       0.100  0.50  6.133115  0.5566848  4.543844
  1       0.100  1.00  5.870450  0.6102289  4.320665
  2       0.001  0.25  7.456866  0.4837239  5.597681
  2       0.001  0.50  7.064754  0.4854700  5.137271
  2       0.001  1.00  6.803607  0.4906968  4.911799
  2       0.010  0.25  6.520102  0.5308706  4.696484
  2       0.010  0.50  6.216552  0.5824215  4.459427
  2       0.010  1.00  5.830989  0.6376756  4.195540
  2       0.100  0.25  4.026603  0.8168055  3.080336
  2       0.100  0.50  3.527532  0.8329720  2.796068
  2       0.100  1.00  3.423469  0.8335249  2.701564
  3       0.001  0.25  7.243482  0.4824911  5.342729
  3       0.001  0.50  6.893838  0.4871424  4.965012
  3       0.001  1.00  6.707875  0.4982156  4.838467
  3       0.010  0.25  6.223247  0.5852470  4.445384
  3       0.010  0.50  5.771492  0.6586276  4.140269
  3       0.010  1.00  5.282984  0.7241868  3.855090
  3       0.100  0.25  2.691351  0.9037177  2.157970
  3       0.100  0.50  2.495462  0.9097837  2.032545
  3       0.100  1.00  2.411833  0.9133495  1.948003

RMSE was used to select the optimal model using the smallest value.
The final values used for the model were degree = 3, scale = 0.1 and C = 1.
[1] ""
[1] "################################"
[1] "Gaussian SVM"
Support Vector Machines with Radial Basis Function Kernel 

136 samples
  5 predictor

Pre-processing: centered (5), scaled (5) 
Resampling: Cross-Validated (10 fold, repeated 3 times) 
Summary of sample sizes: 122, 121, 122, 123, 122, 123, ... 
Resampling results across tuning parameters:

  C     RMSE      Rsquared   MAE     
  0.25  2.858191  0.9012818  2.283989
  0.50  2.279411  0.9241178  1.808662
  1.00  2.238517  0.9227779  1.761843

Tuning parameter 'sigma' was held constant at a value of 2.902385
RMSE was used to select the optimal model using the smallest value.
The final values used for the model were sigma = 2.902385 and C = 1.
[1] ""
[1] "################################"
[1] "PCA model"
Standard deviations (1, .., p=4):
[1] 9.87337270 1.28560434 0.37428542 0.05707118

Rotation (n x k) = (4 x 4):
         PC1        PC2         PC3         PC4
a -0.6226549 0.04469303 -0.49478734 -0.60455674
b -0.2441167 0.38672450  0.80469502 -0.37857247
c -0.6395126 0.32074626 -0.01958675  0.69839945
h  0.3791193 0.86346310 -0.32751760 -0.05858535

Call:
lm(formula = Time ~ SEX + PC1 + PC2, data = toAnalyze)

Coefficients:
(Intercept)          SEX          PC1          PC2  
     8.5045       3.6742       0.5046       2.0262  

[1] ""
[1] "################################"
[1] "Quadratic model"

Call:
lm(formula = Time ~ Sex + a + b + c + h + I(a^2) + I(b^2) + I(c^2) + 
    I(h^2) + a:b + a:c + a:h + b:c + b:h + c:h, data = training_set)

Coefficients:
(Intercept)          Sex            a            b            c            h       I(a^2)       I(b^2)       I(c^2)  
   4747.491        4.560    -1415.674     -482.996     1424.789     -250.555       33.248      -12.360       -2.563  
     I(h^2)          a:b          a:c          a:h          b:c          b:h          c:h  
      3.343      -19.775      -33.639       31.524       36.971        7.921      -30.124  

[1] ""
