# Supplementary material for: Short and Long Time Bloodstains Age Determination by Colorimetric Analysis: A Pilot Study
Source: Molecules. 2021 Oct 16;26(20):6272. doi: 10.3390/molecules26206272 (PMC8540217; doi:10.3390/molecules26206272)
Supplement: Supplementary file 1 [file molecules-26-06272-s001.zip › molecules-1408359-supplementary/to_release/res_24h/table_res.csv]

repetition	algorithm	train_mae	train_sd	train_corr	train_CCR	test_mae	test_sd	test_corr	test_CCR	outliers	wo_test_mae	wo_test_sd	wo_test_corr	wo_test_CCR
1	Linear model	2.84655963586899	1.98335563156444	0.894599382394055	54.4117647058823	3.59442576332537	4.82716916213339	0.741425538446605	60.2941176470588	Sample_ID_7_Time_0	3.09453574816999	2.5307373996337	0.86341760923793	61.1940298507463
1	Polynomial SVM	2.00731568672014	1.45033515978973	0.948763743604602	77.9411764705882	1.84120118934261	1.46943309210387	0.95773502268657	80.8823529411765	Sample_ID_7_Time_11	1.7600777627759	1.31820337394798	0.963193082659039	82.089552238806
1	Gaussian SVM	1.43965111019137	1.26504297707757	0.971003600957539	89.7058823529412	1.8851688400717	1.52738885747251	0.951594989410567	80.8823529411765	Sample_ID_8_Time_10 | Sample_ID_4_Time_11	1.73796798037257	1.28630844528435	0.962657752056902	83.3333333333333
1	PCA model	4.97535471811914	2.95498729100868	0.666265835603203	26.4705882352941	4.74322660529999	3.08056829054566	0.690434858454608	36.7647058823529		4.74322660529999	3.08056829054566	0.690434858454608	36.7647058823529
1	Quadratic model	1.78499906302172	1.45656653790736	0.955005886277636	86.7647058823529	18.7736850383107	128.4000249683	0.202667331038004	76.4705882352941	Sample_ID_7_Time_0	3.21803307247601	5.7032393403354	0.713268235761149	77.6119402985075
2	Linear model	2.35500362373107	2.02466256606329	0.916631251306344	70.5882352941177	4.35881083087124	6.9469307292147	0.670508564580726	51.4705882352941	Sample_ID_7_Time_0	3.62244917031162	3.40012632434328	0.819551832543422	52.2388059701493
2	Polynomial SVM	1.50447368032984	1.37038804614779	0.965741947730041	83.8235294117647	2.55486669544066	1.7511540654635	0.956461325527258	64.7058823529412		2.55486669544066	1.7511540654635	0.956461325527258	64.7058823529412
2	Gaussian SVM	1.01633725359327	0.969824296256101	0.984736684100557	94.1176470588235	2.56821811581242	1.96212555422823	0.92966321383463	67.6470588235294		2.56821811581242	1.96212555422823	0.92966321383463	67.6470588235294
2	PCA model	4.95095360259283	2.80636562092431	0.679714930105166	27.9411764705882	4.94053924729328	2.81988203054795	0.685678936856948	27.9411764705882		4.94053924729328	2.81988203054795	0.685678936856948	27.9411764705882
2	Quadratic model	1.53797140448103	1.38008252805461	0.963993833315718	85.2941176470588	4.48416912407393	9.99039539790453	0.494645633156583	61.7647058823529	Sample_ID_7_Time_0 | Sample_ID_2_Time_5	2.87565899950763	3.54224901550949	0.880889507592997	63.6363636363636
3	Linear model	2.54040342950291	2.05420854321987	0.907250284812136	58.8235294117647	3.88901794633284	4.88263582542733	0.761323393590385	48.5294117647059	Sample_ID_7_Time_0	3.37951847838435	2.50635004306611	0.854535657480665	49.2537313432836
3	Polynomial SVM	1.57451397766108	1.38412517993053	0.964656351384083	80.8823529411765	2.32468683933467	1.72504847639131	0.938156574282905	69.1176470588235		2.32468683933467	1.72504847639131	0.938156574282905	69.1176470588235
3	Gaussian SVM	0.991504816948239	0.947851366411083	0.986564506069915	95.5882352941177	2.32304080792518	1.89352490068185	0.930723677286257	70.5882352941177	Sample_ID_2_Time_24	2.2332153628912	1.75578549733244	0.9364335465168	71.6417910447761
3	PCA model	4.79780444396309	2.93531068121962	0.689014517281082	30.8823529411765	4.85386131123001	3.04543545023327	0.677992046221827	29.4117647058824		4.85386131123001	3.04543545023327	0.677992046221827	29.4117647058824
3	Quadratic model	1.51293620534232	1.10420720476356	0.970471325753393	86.7647058823529	6.67631177415655	25.9422967856847	0.122037831459643	63.2352941176471	Sample_ID_7_Time_0	3.64196138781178	6.90060063223803	0.683063555995445	64.1791044776119
4	Linear model	2.8172181006289	1.99443479718766	0.895742457928148	57.3529411764706	3.68961271530453	4.6775200028107	0.746934537495332	54.4117647058823	Sample_ID_7_Time_0	3.21563478088971	2.58895498171358	0.849236543899574	55.2238805970149
4	Polynomial SVM	1.66450284063585	1.48324344420005	0.959086930718028	79.4117647058823	2.43782158659251	1.63082015472132	0.930009472178804	66.1764705882353	Sample_ID_7_Time_11 | Sample_ID_1_Time_22	2.26882492814238	1.3196998958356	0.943877461989726	68.1818181818182
4	Gaussian SVM	1.05908138127984	0.967983038703331	0.984976348604467	94.1176470588235	2.47479382878339	1.99420159728529	0.9137679098601	67.6470588235294	Sample_ID_1_Time_22	2.38389228308205	1.86190533750843	0.921116965144029	68.6567164179104
4	PCA model	4.85360673420788	2.92811426035017	0.68297571856472	29.4117647058824	4.78084953495601	2.96873753828765	0.692037955275407	35.2941176470588		4.78084953495601	2.96873753828765	0.692037955275407	35.2941176470588
4	Quadratic model	1.57260799845966	1.16792635797515	0.967660675395384	88.2352941176471	5.45386967832447	15.8756890190403	0.526765164047821	60.2941176470588	Sample_ID_7_Time_0 | Sample_ID_7_Time_5	2.76317128072013	2.77222513269263	0.885314721212606	62.1212121212121
5	Linear model	2.96008726147178	1.82914724950629	0.893854239037929	54.4117647058823	3.58181988620015	4.07532206870926	0.795507597477863	54.4117647058823	Sample_ID_7_Time_0	3.19290886679656	2.53356149272837	0.859576626052256	55.2238805970149
5	Polynomial SVM	1.70795135643722	1.17840579883674	0.964777652899974	77.9411764705882	2.41747082360565	1.97155488942291	0.925680274182705	67.6470588235294		2.41747082360565	1.97155488942291	0.925680274182705	67.6470588235294
5	Gaussian SVM	1.11156886239297	0.878211090287952	0.984743585533729	97.0588235294118	2.2116306959038	1.72222353817447	0.937989338005184	69.1176470588235	Sample_ID_1_Time_22	2.1216027636246	1.56572716225179	0.942953885053563	70.1492537313433
5	PCA model	4.70797583008622	3.00778353914633	0.694191033531946	33.8235294117647	4.71243217884054	3.15044224214096	0.686864481300637	35.2941176470588		4.71243217884054	3.15044224214096	0.686864481300637	35.2941176470588
5	Quadratic model	1.33262591461886	1.03424826214802	0.976127691440691	91.1764705882353	9.25437428338003	39.8213541881138	0.0606028481700024	61.7647058823529	Sample_ID_7_Time_0	4.64348640517048	11.9231942412271	0.562998665706582	62.6865671641791
