# Supplementary material for: Short and Long Time Bloodstains Age Determination by Colorimetric Analysis: A Pilot Study
Source: Molecules. 2021 Oct 16;26(20):6272. doi: 10.3390/molecules26206272 (PMC8540217; doi:10.3390/molecules26206272)
Supplement: Supplementary file 1 [file molecules-26-06272-s001.zip › molecules-1408359-supplementary/to_release/res_24h/table_res.xlsx]

## Sheet: table_res
repetition	algorithm	train_mae	train_sd	train_corr		train_CCR		test_mae	test_sd	test_corr		test_CCR		outliers	wo_test_mae	wo_test_sd	wo_test_corr	wo_test_CCR
1	Gaussian SVM	1.43965	1.26504	0.971004		89.7059		1.88517	1.52739	0.951595		80.8824		Sample_ID_8_Time_10 | Sample_ID_4_Time_11	1.73797	1.28631	0.962658	83.3333
2	Gaussian SVM	1.01634	0.969824	0.984737		94.1176		2.56822	1.96213	0.929663		67.6471			2.56822	1.96213	0.929663	67.6471
3	Gaussian SVM	0.991505	0.947851	0.986565		95.5882		2.32304	1.89352	0.930724		70.5882		Sample_ID_2_Time_24	2.23322	1.75579	0.936434	71.6418
4	Gaussian SVM	1.05908	0.967983	0.984976		94.1176		2.47479	1.9942	0.913768		67.6471		Sample_ID_1_Time_22	2.38389	1.86191	0.921117	68.6567
5	Gaussian SVM	1.11157	0.878211	0.984744		97.0588		2.21163	1.72222	0.937989		69.1176		Sample_ID_1_Time_22	2.1216	1.56573	0.942954	70.1493
		1.12363	0.182449	0.982405	0.00574127	94.1176	2.75122	2.29257	0.265821	0.932748	0.0123007	71.1765	5.56108		2.20898	0.312138	0.938565	72.2856
1	Linear model	2.84656	1.98336	0.894599		54.4118		3.59443	4.82717	0.741426		60.2941		Sample_ID_7_Time_0	3.09454	2.53074	0.863418	61.194
2	Linear model	2.355	2.02466	0.916631		70.5882		4.35881	6.94693	0.670509		51.4706		Sample_ID_7_Time_0	3.62245	3.40013	0.819552	52.2388
3	Linear model	2.5404	2.05421	0.90725		58.8235		3.88902	4.88264	0.761323		48.5294		Sample_ID_7_Time_0	3.37952	2.50635	0.854536	49.2537
4	Linear model	2.81722	1.99443	0.895742		57.3529		3.68961	4.67752	0.746935		54.4118		Sample_ID_7_Time_0	3.21563	2.58895	0.849237	55.2239
5	Linear model	2.96009	1.82915	0.893854		54.4118		3.58182	4.07532	0.795508		54.4118		Sample_ID_7_Time_0	3.19291	2.53356	0.859577	55.2239
		2.70385	0.248639	0.901616	0.00895745	59.1176	6.69077	3.82274	0.323905	0.74314	0.0409039	53.8235	4.36247		3.30101	0.206817	0.849264	54.6269
1	PCA model	4.97535	2.95499	0.666266		26.4706		4.74323	3.08057	0.690435		36.7647			4.74323	3.08057	0.690435	36.7647
2	PCA model	4.95095	2.80637	0.679715		27.9412		4.94054	2.81988	0.685679		27.9412			4.94054	2.81988	0.685679	27.9412
3	PCA model	4.7978	2.93531	0.689015		30.8824		4.85386	3.04544	0.677992		29.4118			4.85386	3.04544	0.677992	29.4118
4	PCA model	4.85361	2.92811	0.682976		29.4118		4.78085	2.96874	0.692038		35.2941			4.78085	2.96874	0.692038	35.2941
5	PCA model	4.70798	3.00778	0.694191		33.8235		4.71243	3.15044	0.686864		35.2941			4.71243	3.15044	0.686864	35.2941
		4.85714	0.11018	0.682432	0.00949344	29.7059	2.82873	4.80618	0.0918141	0.686602	0.00488452	32.9412	3.97331		4.80618	0.0918141	0.686602	32.9412
1	Polynomial SVM	2.00732	1.45034	0.948764		77.9412		1.8412	1.46943	0.957735		80.8824		Sample_ID_7_Time_11	1.76008	1.3182	0.963193	82.0896
2	Polynomial SVM	1.50447	1.37039	0.965742		83.8235		2.55487	1.75115	0.956461		64.7059			2.55487	1.75115	0.956461	64.7059
3	Polynomial SVM	1.57451	1.38413	0.964656		80.8824		2.32469	1.72505	0.938157		69.1176			2.32469	1.72505	0.938157	69.1176
4	Polynomial SVM	1.6645	1.48324	0.959087		79.4118		2.43782	1.63082	0.930009		66.1765		Sample_ID_7_Time_11 | Sample_ID_1_Time_22	2.26882	1.3197	0.943877	68.1818
5	Polynomial SVM	1.70795	1.17841	0.964778		77.9412		2.41747	1.97155	0.92568		67.6471			2.41747	1.97155	0.92568	67.6471
		1.69175	0.193264	0.960605	0.00636761	80	2.46076	2.31521	0.277354	0.941609	0.0132728	69.7059	6.46055		2.26519	0.302404	0.945474	70.3484
1	Quadratic model	1.785	1.45657	0.955006		86.7647		18.7737	128.4	0.202667		76.4706		Sample_ID_7_Time_0	3.21803	5.70324	0.713268	77.6119
2	Quadratic model	1.53797	1.38008	0.963994		85.2941		4.48417	9.9904	0.494646		61.7647		Sample_ID_7_Time_0 | Sample_ID_2_Time_5	2.87566	3.54225	0.88089	63.6364
3	Quadratic model	1.51294	1.10421	0.970471		86.7647		6.67631	25.9423	0.122038		63.2353		Sample_ID_7_Time_0	3.64196	6.9006	0.683064	64.1791
4	Quadratic model	1.57261	1.16793	0.967661		88.2353		5.45387	15.8757	0.526765		60.2941		Sample_ID_7_Time_0 | Sample_ID_7_Time_5	2.76317	2.77223	0.885315	62.1212
5	Quadratic model	1.33263	1.03425	0.976128		91.1765		9.25437	39.8214	0.0606028		61.7647		Sample_ID_7_Time_0	4.64349	11.9232	0.562999	62.6866
		1.54823	0.161624	0.966652	0.00704402	87.6471	2.23026	8.92848	5.78644	0.281344	0.192886	64.7059	6.65837		3.42846	0.680345	0.745107	66.047
