# Supplementary material for: Short and Long Time Bloodstains Age Determination by Colorimetric Analysis: A Pilot Study
Source: Molecules. 2021 Oct 16;26(20):6272. doi: 10.3390/molecules26206272 (PMC8540217; doi:10.3390/molecules26206272)
Supplement: Supplementary file 1 [file molecules-26-06272-s001.zip › molecules-1408359-supplementary/to_release/res_60d/models.txt]

[1] "################################"
[1] "Linear model"

Call:
lm(formula = Time ~ Sex + a + b + c + h, data = training_set)

Coefficients:
(Intercept)          Sex            a            b            c            h  
   -291.309        2.525        9.726       -4.922       -3.592        6.222  

[1] ""
[1] "################################"
[1] "Polynomial SVM"
Support Vector Machines with Polynomial Kernel 

376 samples
  5 predictor

Pre-processing: centered (5), scaled (5) 
Resampling: Cross-Validated (10 fold, repeated 3 times) 
Summary of sample sizes: 338, 340, 338, 338, 337, 338, ... 
Resampling results across tuning parameters:

  degree  scale  C     RMSE       Rsquared   MAE      
  1       0.001  0.25  16.657187  0.5823847  14.497871
  1       0.001  0.50  15.655321  0.5948176  13.516247
  1       0.001  1.00  14.830722  0.6251062  12.885491
  1       0.010  0.25  13.641531  0.6315649  10.520709
  1       0.010  0.50  13.094942  0.6573008   8.424749
  1       0.010  1.00  11.832986  0.7079934   7.196775
  1       0.100  0.25   7.868881  0.8392682   5.615968
  1       0.100  0.50   6.026505  0.9005054   4.631960
  1       0.100  1.00   5.627680  0.9110396   4.266120
  2       0.001  0.25  15.661255  0.5942793  13.521781
  2       0.001  0.50  14.795675  0.6331179  12.840978
  2       0.001  1.00  13.494621  0.6407149  11.284028
  2       0.010  0.25   8.172174  0.8763558   6.639754
  2       0.010  0.50   6.676437  0.8999377   5.306951
  2       0.010  1.00   5.713709  0.9135639   4.548119
  2       0.100  0.25   4.104141  0.9537254   3.142698
  2       0.100  0.50   3.684302  0.9610413   2.760628
  2       0.100  1.00   3.548669  0.9621563   2.618496
  3       0.001  0.25  15.179632  0.6199054  13.126562
  3       0.001  0.50  13.923430  0.6518872  12.102158
  3       0.001  1.00  12.828546  0.6592526   9.592670
  3       0.010  0.25   6.859216  0.9006571   5.496960
  3       0.010  0.50   5.716133  0.9175951   4.575187
  3       0.010  1.00   5.076286  0.9314584   4.043859
  3       0.100  0.25   3.145668  0.9726163   2.429198
  3       0.100  0.50   3.070654  0.9737197   2.345612
  3       0.100  1.00   2.977218  0.9752767   2.258830

RMSE was used to select the optimal model using the smallest value.
The final values used for the model were degree = 3, scale = 0.1 and C = 1.
[1] ""
[1] "################################"
[1] "Gaussian SVM"
Support Vector Machines with Radial Basis Function Kernel 

376 samples
  5 predictor

Pre-processing: centered (5), scaled (5) 
Resampling: Cross-Validated (10 fold, repeated 3 times) 
Summary of sample sizes: 338, 339, 338, 338, 338, 338, ... 
Resampling results across tuning parameters:

  C     RMSE      Rsquared   MAE     
  0.25  3.545663  0.9669606  2.457999
  0.50  3.004290  0.9752804  2.139079
  1.00  2.717016  0.9790795  1.939664

Tuning parameter 'sigma' was held constant at a value of 3.633979
RMSE was used to select the optimal model using the smallest value.
The final values used for the model were sigma = 3.633979 and C = 1.
[1] ""
[1] "################################"
[1] "PCA model"
Standard deviations (1, .., p=4):
[1] 8.4845073 2.1333658 0.3873107 0.1675226

Rotation (n x k) = (4 x 4):
         PC1        PC2         PC3         PC4
a -0.5447291 -0.3425654 -0.61898056 -0.45031345
b -0.2125958 -0.1874416  0.73712057 -0.61345084
c -0.5379076 -0.4715636  0.26353903  0.64717099
h  0.6072302 -0.7906594 -0.06374572 -0.04544856

Call:
lm(formula = Time ~ SEX + PC1 + PC2, data = toAnalyze)

Coefficients:
(Intercept)          SEX          PC1          PC2  
     26.150        7.486        1.478       -5.883  

[1] ""
[1] "################################"
[1] "Quadratic model"

Call:
lm(formula = Time ~ Sex + a + b + c + h + I(a^2) + I(b^2) + I(c^2) + 
    I(h^2) + a:b + a:c + a:h + b:c + b:h + c:h, data = training_set)

Coefficients:
(Intercept)          Sex            a            b            c            h       I(a^2)       I(b^2)       I(c^2)  
  1552.5295       4.0042    -235.4315    -118.3391     240.6637     -60.5361      -4.3269       7.2965      -1.9048  
     I(h^2)          a:b          a:c          a:h          b:c          b:h          c:h  
     0.5101      10.1398       6.8497       1.2584     -13.8513       0.9893      -1.0915  

[1] ""
