# Supplementary material for: Short and Long Time Bloodstains Age Determination by Colorimetric Analysis: A Pilot Study
Source: Molecules. 2021 Oct 16;26(20):6272. doi: 10.3390/molecules26206272 (PMC8540217; doi:10.3390/molecules26206272)
Supplement: Supplementary file 1 [file molecules-26-06272-s001.zip › molecules-1408359-supplementary/to_release/res_60d/table_res.csv]

repetition	algorithm	train_mae	train_sd	train_corr	train_CCR	test_mae	test_sd	test_corr	test_CCR	outliers	wo_test_mae	wo_test_sd	wo_test_corr	wo_test_CCR
1	Linear model	4.12048679825928	3.20654558979537	0.959052733163747	46.8085106382979	3.37260349114412	3.66169494730887	0.965255273982647	60.1063829787234	Sample_ID_4_Time_0 | Sample_ID_7_Time_0 | Sample_ID_8_Time_0	3.14041812036885	3.15313483629101	0.972210735083196	61.0810810810811
1	Polynomial SVM	2.45593234787022	2.07772607435261	0.985114339140246	68.6170212765958	3.11362668899277	3.08757213858503	0.97359871246029	61.7021276595745	Sample_ID_7_Time_0 | Sample_ID_3_Time_60	2.92622972693926	2.36721818231732	0.980896159184715	62.3655913978495
1	Gaussian SVM	1.58584242838914	1.11705006350513	0.994780728330799	92.5531914893617	3.15907882269485	2.71039292799366	0.983371868029012	59.5744680851064	Sample_ID_3_Time_0 | Sample_ID_4_Time_0 | Sample_ID_7_Time_0 | Sample_ID_8_Time_0 | Sample_ID_8_Time_60	2.90698258292508	2.26729390504742	0.987207953335044	61.2021857923497
1	PCA model	5.23009288038862	3.728412791512	0.937323234955923	31.3829787234043	5.14340738354438	4.42034837774737	0.949865406218305	39.3617021276596	Sample_ID_7_Time_0 | Sample_ID_7_Time_60	4.9477779552575	3.98856405291482	0.956623422656831	39.7849462365591
1	Quadratic model	1.55222093422411	1.19381071998206	0.994341909065472	87.2340425531915	4.27511604391055	18.6470333487392	0.633657931975463	61.1702127659574	Sample_ID_7_Time_0	2.92642449580809	2.40345415874867	0.980154666727503	61.4973262032086
2	Linear model	3.75022110442086	3.20484733982672	0.963538772598201	51.5957446808511	3.98448793385093	3.56636150756327	0.957306244198115	47.8723404255319	Sample_ID_7_Time_0	3.86062802570774	3.14446330661826	0.963041512283454	48.1283422459893
2	Polynomial SVM	2.44778473607671	1.88844752485545	0.986335654800287	68.6170212765958	3.21409795049186	2.99161818313095	0.975416704486267	55.3191489361702	Sample_ID_7_Time_0	3.07482063508203	2.3089897408545	0.981301951229429	55.6149732620321
2	Gaussian SVM	1.60696416277394	1.03682617915202	0.995022996467824	88.2978723404255	3.3033313807194	2.49392301604106	0.980967533237727	55.3191489361702	Sample_ID_2_Time_0 | Sample_ID_7_Time_0 | Sample_ID_8_Time_0	3.15637260854502	2.21742599394002	0.98276601138727	56.2162162162162
2	PCA model	4.45422190040495	3.46573464879908	0.95198328969859	44.1489361702128	4.98208384563722	4.60899258019058	0.932370460220603	47.8723404255319	Sample_ID_7_Time_0	4.86535266816364	4.33376615002446	0.938306098614086	48.1283422459893
2	Quadratic model	1.86987815343385	1.38798150406248	0.991988049480276	79.2553191489362	3.94791054382034	14.5623836785046	0.727732181321623	62.7659574468085	Sample_ID_7_Time_0	2.90938402260438	3.0574480557062	0.973395226726575	63.1016042780749
3	Linear model	3.76224505172297	2.97856563758292	0.965527991045933	47.8723404255319	4.11646808500407	4.07420080922875	0.9502410009347	54.2553191489362	Sample_ID_7_Time_0	3.96752179507669	3.53484819164027	0.957526510780701	54.5454545454545
3	Polynomial SVM	1.96262292363857	1.63028053926274	0.990980310872249	84.0425531914894	3.07522374775374	2.53523032386818	0.976449661395881	61.7021276595745	Sample_ID_2_Time_0 | Sample_ID_7_Time_0	2.9535848396368	2.25483229516177	0.979146773905675	62.3655913978495
3	Gaussian SVM	1.39930778371775	1.01427715249753	0.996012481159695	94.6808510638298	2.85905181864212	2.56020806653916	0.978265705000036	62.2340425531915	Sample_ID_2_Time_0	2.79102722621254	2.39066674501394	0.979899093761194	62.5668449197861
3	PCA model	4.27022229577445	3.40401523150351	0.955117294873019	44.6808510638298	5.17726227397371	4.63580012299542	0.9299903298733	44.6808510638298	Sample_ID_7_Time_0	5.03242104232808	4.20011078656646	0.935650364108355	44.9197860962567
3	Quadratic model	1.59437906595302	1.1784844039132	0.994198835960641	84.0425531914894	3.05654276169468	3.40314005953911	0.970626221359572	61.1702127659574	Sample_ID_7_Time_0	2.85567824806732	2.00441895163917	0.98319698308099	61.4973262032086
4	Linear model	3.6106635994825	3.04277378812205	0.966646628556863	53.1914893617021	4.28152609514482	3.35442744625316	0.95578430018668	45.2127659574468	Sample_ID_7_Time_0	4.19369449166142	3.13919995127665	0.959020412346368	45.4545454545455
4	Polynomial SVM	2.5995163350148	2.20952162179292	0.983361251649108	65.9574468085106	3.29100491957963	2.76113920145176	0.97401756362883	54.2553191489362	Sample_ID_7_Time_0	3.17221392583295	2.23555158131341	0.978754936582638	54.5454545454545
4	Gaussian SVM	1.67606525377567	1.22741454759308	0.994182939687964	88.8297872340426	2.9013386479001	2.3880046116507	0.986810068075409	65.4255319148936	Sample_ID_1_Time_0 | Sample_ID_4_Time_0 | Sample_ID_8_Time_0 | Sample_ID_8_Time_60	2.72075049236782	2.06424274024777	0.988684226368784	66.8478260869565
4	PCA model	5.12021573490168	3.98422393800096	0.936024369905048	40.4255319148936	4.57429028781993	3.83504157408057	0.948575572140803	46.8085106382979	Sample_ID_7_Time_0 | Sample_ID_7_Time_60	4.40633760595163	3.46892738504712	0.95606760760647	47.3118279569892
4	Quadratic model	1.92491763991951	1.3615458213337	0.991785067253089	78.1914893617021	3.44927237575506	12.0913582338324	0.791654321196234	69.6808510638298	Sample_ID_7_Time_0	2.58698254628495	2.5395288290666	0.980840553684124	70.0534759358289
5	Linear model	3.78317501087422	2.9026974730151	0.96596444243925	47.8723404255319	3.84153699756073	3.77936307069376	0.956967714687774	55.3191489361702	Sample_ID_7_Time_0	3.72072470493502	3.40611970542047	0.961823037917297	55.6149732620321
5	Polynomial SVM	1.76017941483715	1.59622039465092	0.991854625161267	84.0425531914894	3.13623849258928	3.52660960182444	0.97116931948741	60.6382978723404	Sample_ID_1_Time_0 | Sample_ID_3_Time_0	2.91750340783721	2.68618113824468	0.980985001305479	61.2903225806452
5	Gaussian SVM	1.52238544973916	1.09213879001784	0.995627010095314	93.0851063829787	3.02991196289011	2.61022276499859	0.979990851424329	60.6382978723404	Sample_ID_1_Time_0 | Sample_ID_3_Time_0 | Sample_ID_5_Time_0	2.85772110946688	2.22573119536331	0.983962389869118	61.6216216216216
5	PCA model	4.89008760942647	3.84505129739882	0.941344700350025	44.6808510638298	5.08077038444231	4.15011754986634	0.943827104317754	37.2340425531915	Sample_ID_7_Time_0 | Sample_ID_7_Time_60	4.87687450147168	3.60865787768324	0.950954398467281	37.6344086021505
5	Quadratic model	1.67518190835767	1.25630767762024	0.993527356677529	85.1063829787234	2.65854040342216	3.09640042662264	0.976392712604193	68.6170212765958	Sample_ID_7_Time_0	2.48438355344113	1.97646938510288	0.986616929610845	68.9839572192513
