# Supplementary material for: Short and Long Time Bloodstains Age Determination by Colorimetric Analysis: A Pilot Study
Source: Molecules. 2021 Oct 16;26(20):6272. doi: 10.3390/molecules26206272 (PMC8540217; doi:10.3390/molecules26206272)
Supplement: Supplementary file 1 [file molecules-26-06272-s001.zip › molecules-1408359-supplementary/to_release/res_60d/table_res.xlsx]

## Sheet: table_res
repetition	algorithm	train_mae	train_sd	train_corr		train_CCR		test_mae	test_sd	test_corr		test_CCR		outliers	wo_test_mae	wo_test_sd	wo_test_corr	wo_test_CCR
1	Gaussian SVM	1.58584	1.11705	0.994781		92.5532		3.15908	2.71039	0.983372		59.5745		Sample_ID_3_Time_0 | Sample_ID_4_Time_0 | Sample_ID_7_Time_0 | Sample_ID_8_Time_0 | Sample_ID_8_Time_60	2.90698	2.26729	0.987208	61.2022
2	Gaussian SVM	1.60696	1.03683	0.995023		88.2979		3.30333	2.49392	0.980968		55.3191		Sample_ID_2_Time_0 | Sample_ID_7_Time_0 | Sample_ID_8_Time_0	3.15637	2.21743	0.982766	56.2162
3	Gaussian SVM	1.39931	1.01428	0.996012		94.6809		2.85905	2.56021	0.978266		62.234		Sample_ID_2_Time_0	2.79103	2.39067	0.979899	62.5668
4	Gaussian SVM	1.67607	1.22741	0.994183		88.8298		2.90134	2.388	0.98681		65.4255		Sample_ID_1_Time_0 | Sample_ID_4_Time_0 | Sample_ID_8_Time_0 | Sample_ID_8_Time_60	2.72075	2.06424	0.988684	66.8478
5	Gaussian SVM	1.52239	1.09214	0.995627		93.0851		3.02991	2.61022	0.979991		60.6383		Sample_ID_1_Time_0 | Sample_ID_3_Time_0 | Sample_ID_5_Time_0	2.85772	2.22573	0.983962	61.6216
		1.55811	0.10436	0.995125	0.000641255	91.4894	2.78939	3.05054	0.183738	0.981881	0.00296634	60.6383	3.70436
1	Linear model	4.12049	3.20655	0.959053		46.8085		3.3726	3.66169	0.965255		60.1064		Sample_ID_4_Time_0 | Sample_ID_7_Time_0 | Sample_ID_8_Time_0	3.14042	3.15313	0.972211	61.0811
2	Linear model	3.75022	3.20485	0.963539		51.5957		3.98449	3.56636	0.957306		47.8723		Sample_ID_7_Time_0	3.86063	3.14446	0.963042	48.1283
3	Linear model	3.76225	2.97857	0.965528		47.8723		4.11647	4.0742	0.950241		54.2553		Sample_ID_7_Time_0	3.96752	3.53485	0.957527	54.5455
4	Linear model	3.61066	3.04277	0.966647		53.1915		4.28153	3.35443	0.955784		45.2128		Sample_ID_7_Time_0	4.19369	3.1392	0.95902	45.4545
5	Linear model	3.78318	2.9027	0.965964		47.8723		3.84154	3.77936	0.956968		55.3191		Sample_ID_7_Time_0	3.72072	3.40612	0.961823	55.615
		3.80536	0.188814	0.964146	0.00274881	49.4681	2.76391	3.91932	0.346142	0.957111	0.00480302	52.5532	5.98729
1	PCA model	5.23009	3.72841	0.937323		31.383		5.14341	4.42035	0.949865		39.3617		Sample_ID_7_Time_0 | Sample_ID_7_Time_60	4.94778	3.98856	0.956623	39.7849
2	PCA model	4.45422	3.46573	0.951983		44.1489		4.98208	4.60899	0.93237		47.8723		Sample_ID_7_Time_0	4.86535	4.33377	0.938306	48.1283
3	PCA model	4.27022	3.40402	0.955117		44.6809		5.17726	4.6358	0.92999		44.6809		Sample_ID_7_Time_0	5.03242	4.20011	0.93565	44.9198
4	PCA model	5.12022	3.98422	0.936024		40.4255		4.57429	3.83504	0.948576		46.8085		Sample_ID_7_Time_0 | Sample_ID_7_Time_60	4.40634	3.46893	0.956068	47.3118
5	PCA model	4.89009	3.84505	0.941345		44.6809		5.08077	4.15012	0.943827		37.234		Sample_ID_7_Time_0 | Sample_ID_7_Time_60	4.87687	3.60866	0.950954	37.6344
		4.79297	0.417017	0.944359	0.00777078	41.0638	5.69671	4.99156	0.244799	0.940926	0.00824174	43.1915	4.67359
1	Polynomial SVM	2.45593	2.07773	0.985114		68.617		3.11363	3.08757	0.973599		61.7021		Sample_ID_7_Time_0 | Sample_ID_3_Time_60	2.92623	2.36722	0.980896	62.3656
2	Polynomial SVM	2.44778	1.88845	0.986336		68.617		3.2141	2.99162	0.975417		55.3191		Sample_ID_7_Time_0	3.07482	2.30899	0.981302	55.615
3	Polynomial SVM	1.96262	1.63028	0.99098		84.0426		3.07522	2.53523	0.97645		61.7021		Sample_ID_2_Time_0 | Sample_ID_7_Time_0	2.95358	2.25483	0.979147	62.3656
4	Polynomial SVM	2.59952	2.20952	0.983361		65.9574		3.291	2.76114	0.974018		54.2553		Sample_ID_7_Time_0	3.17221	2.23555	0.978755	54.5455
5	Polynomial SVM	1.76018	1.59622	0.991855		84.0426		3.13624	3.52661	0.971169		60.6383		Sample_ID_1_Time_0 | Sample_ID_3_Time_0	2.9175	2.68618	0.980985	61.2903
		2.24521	0.362658	0.987529	0.00332407	74.2553	9.00021	3.16604	0.0863259	0.97413	0.00179427	58.7234	3.63886
1	Quadratic model	1.55222	1.19381	0.994342		87.234		4.27512	18.647	0.633658		61.1702		Sample_ID_7_Time_0	2.92642	2.40345	0.980155	61.4973
2	Quadratic model	1.86988	1.38798	0.991988		79.2553		3.94791	14.5624	0.727732		62.766		Sample_ID_7_Time_0	2.90938	3.05745	0.973395	63.1016
3	Quadratic model	1.59438	1.17848	0.994199		84.0426		3.05654	3.40314	0.970626		61.1702		Sample_ID_7_Time_0	2.85568	2.00442	0.983197	61.4973
4	Quadratic model	1.92492	1.36155	0.991785		78.1915		3.44927	12.0914	0.791654		69.6809		Sample_ID_7_Time_0	2.58698	2.53953	0.980841	70.0535
5	Quadratic model	1.67518	1.25631	0.993527		85.1064		2.65854	3.0964	0.976393		68.617		Sample_ID_7_Time_0	2.48438	1.97647	0.986617	68.984
		1.72332	0.166086	0.993168	0.00108394	82.766	3.88334	3.47748	0.653103	0.820013	0.135046	64.6809	4.14757
